# Supplementary material for: Tunable narrow-and-sharp defect modes and transmission peak degeneracy in periodic superconducting photonic crystals
Source: PLoS One. 2026 Jan 23;21(1):e0341241. doi: 10.1371/journal.pone.0341241 (PMC12829875; doi:10.1371/journal.pone.0341241)
Supplement: S1 File — The other parameters are set as Te = 4.2 K and θ = 0 °. (ZIP) [file pone.0341241.s004.zip › S1_File/S1_File.m]

clc
clear
load T_P_Normfre

%% TTf
jxfigure(1.38,0.4);
h0=jxplot((omega-omega0)./omega_gap,TTf(1,:),'r--','LineWidth',1.5);
hold on
h1=jxplot((omega-omega0)./omega_gap,TTf(51,:),'b:','LineWidth',1.5);
hold on
h2=jxplot((omega-omega0)./omega_gap,TTf(101,:),'g-.','LineWidth',1.5);
hold on
h3=jxplot((omega-omega0)./omega_gap,TTf(151,:),'k','LineWidth',1.5);
hold on
% h4=jxplot((omega-omega0)./omega_gap,TT(21,:),'m','LineWidth',1.5);
% hold on
% h2=jxplot((omega-omega0)./omega_gap,TT(2,:),'b','LineWidth',1);
% hold on
% h3=jxplot((omega-omega0)./omega_gap,TT(3,:),'k','LineWidth',1);
hleg1=jxlegend([h0,h1,h2,h3],{'P=0GPa','P=5GPa','P=10GPa','P=15GPa'},3)
jxlabel('(\omega-\omega_0)/\omega_g_a_p','T');                  
xlim([-1,1]);       
set(gca,'xtick',[-1:0.5:1]);
% ylim([-0.1,1.1]);                        
% set(gca,'ytick',[0:0.2:1]); 
%% TTf
jxfigure(1.38,0.4);
h0=jxplot((omega-omega0)./omega_gap,TTf(1,:),'r--','LineWidth',1.5);
hold on
h1=jxplot((omega-omega0)./omega_gap,TTf(26,:),'b:','LineWidth',1.5);
hold on
h2=jxplot((omega-omega0)./omega_gap,TTf(51,:),'g-.','LineWidth',1.5);
hold on
h3=jxplot((omega-omega0)./omega_gap,TTf(76,:),'k','LineWidth',1.5);
hold on
h4=jxplot((omega-omega0)./omega_gap,TTf(101,:),'m','LineWidth',1.5);
hold on
h5=jxplot((omega-omega0)./omega_gap,TTf(126,:),'b','LineWidth',1);
hold on
h6=jxplot((omega-omega0)./omega_gap,TTf(151,:),'k','LineWidth',1);
hold on
h7=jxplot((omega-omega0)./omega_gap,TTf(176,:),'r--','LineWidth',1.5);
hold on
h8=jxplot((omega-omega0)./omega_gap,TTf(201,:),'b:','LineWidth',1.5);
hold on
% hleg1=jxlegend([h0,h1,h2,h3],{'P=0GPa','P=5GPa','P=10GPa','P=15GPa'},3)
jxlabel('(\omega-\omega_0)/\omega_g_a_p','T');                  
% xlim([-1,1]);       
% set(gca,'xtick',[-1:0.5:1]);
xlim([-0.1,0.5]);       
set(gca,'xtick',[-0.1:0.1:0.5]);
% ylim([-0.1,1.1]);                        
% set(gca,'ytick',[0:0.2:1]); 
%% Re(ns)
jxfigure(1.38,0.5);
h0=jxplot(P,real(nd),'r--','LineWidth',1.5);
hold on
h1=jxplot(P,real(ns(:,51)),'g--','LineWidth',1.5);
hold on
h2=jxplot(P,real(ns(:,101)),'b--','LineWidth',1.5);
hold on
h3=jxplot(P,real(ns(:,151)),'k--','LineWidth',1.5);
hold on
% h4=jxplot((omega-omega0)./omega_gap,TT(21,:),'m','LineWidth',1.5);
% hold on
% h2=jxplot((omega-omega0)./omega_gap,TT(2,:),'b','LineWidth',1);
% hold on
% h3=jxplot((omega-omega0)./omega_gap,TT(3,:),'k','LineWidth',1);
hleg1=jxlegend([h0,h1,h2,h3],{'P=0GPa','P=50GPa','P=100GPa','P=150GPa'},3)
jxlabel('P','n_s');                  
xlim([0,20]);       
set(gca,'xtick',[0:5:20]);
% ylim([-0.1,1.1]);                        
% set(gca,'ytick',[0:0.2:1]); 

%% ns_omega
jxfigure(0.6,0.5);
h0=jxplot((omega-omega0)./omega_gap,ns(1,:),'b','LineWidth',1.5);
hold on
h1=jxplot((omega-omega0)./omega_gap,ns(201,:),'--r','LineWidth',1.5);
hold on
% hleg1=jxlegend([h0],{'d=44 nm, S_{10}'},3);
jxlabel('(\omega-\omega_0)/\omega_g_a_p','n_s');                
% xlim([-1,1]);       
% set(gca,'xtick',[-1:0.5:1]);
% ylim([-0.1,1.1]);                        
% set(gca,'ytick',[0:0.2:1]); 
%% ns_P
jxfigure(0.6,0.5);
h0=jxplot(P,ns(:,60),'b','LineWidth',1.5);
hold on
% hleg1=jxlegend([h0],{'d=44 nm, S_{10}'},3);
jxlabel('P','n_s');                
% xlim([-1,1]);       
% set(gca,'xtick',[-1:0.5:1]);
% ylim([-0.1,1.1]);                        
% set(gca,'ytick',[0:0.2:1]); 

%% ns_omega_P
jxfigure(0.6,0.5);
surf((omega-omega0)./omega_gap,P,ns);
% hold on
% h2=jxplot((omega-omega0)./omega_gap,RRf(81,:),'b','LineWidth',1.5);
% hold on
% h3=jxplot((omega-omega0)./omega_gap,RRf(161,:),'g','LineWidth',1.5);
% % h2=jxplot((omega-omega0)./omega_gap,TTb(2,:),'b','LineWidth',1);
% % hold on
% % h3=jxplot((omega-omega0)./omega_gap,TTb(3,:),'k','LineWidth',1);
% hleg1=jxlegend([h1,h2,h3],{'q=0','q=8','q=16'},1);
% % set(hleg1,'FontSize',8);
% 
xlim([-1,1]);       
set(gca,'xtick',[-1:0.5:1]);
ylim([0,20]);                        
set(gca,'ytick',[0:5:20]); 
% 
% zlim([-1,5]);       
% set(gca,'ztick',[-1:2:5]);
% set(gca,'ydir','reverse')
alpha(0.6)
shading flat
view([-18,16]);
jxcolormap('jet',256)
%% nd_P
jxfigure(0.6,0.5);
h0=jxplot(P,nd,'b','LineWidth',1.5);
hold on
% hleg1=jxlegend([h0],{'d=44 nm, S_{10}'},3);
jxlabel('P(GPa)','n_d');                
% xlim([-1,1]);       
% set(gca,'xtick',[-1:0.5:1]);
% ylim([-0.1,1.1]);                        
% set(gca,'ytick',[0:0.2:1]); 
%% TTb
jxfigure(0.6,0.5);
h0=jxplot((omega-omega0)./omega_gap,TTb(1,:),'r--','LineWidth',1.5);
hold on
h1=jxplot((omega-omega0)./omega_gap,TTb(51,:),'b:','LineWidth',1.5);
hold on
h2=jxplot((omega-omega0)./omega_gap,TTb(101,:),'g-.','LineWidth',1.5);
hold on
h3=jxplot((omega-omega0)./omega_gap,TTb(151,:),'k','LineWidth',1.5);
hold on
% h4=jxplot((omega-omega0)./omega_gap,TT(21,:),'m','LineWidth',1.5);
% hold on
% h2=jxplot((omega-omega0)./omega_gap,TT(2,:),'b','LineWidth',1);
% hold on
% h3=jxplot((omega-omega0)./omega_gap,TT(3,:),'k','LineWidth',1);
hleg1=jxlegend([h0,h1,h2,h3],{'P=0GPa','P=50GPa','P=100GPa','P=150GPa'},3)
jxlabel('(\omega-\omega_0)/\omega_g_a_p','T_b');                  
xlim([-1,1]);       
set(gca,'xtick',[-1:0.5:1]);
% ylim([-0.1,1.1]);                        
% set(gca,'ytick',[0:0.2:1]); 

%% TTb
jxfigure(1.38,0.5);
h0=jxplot(Fre,TTb(1,:),'r--','LineWidth',1.5);
hold on
h1=jxplot(Fre,TTb(6,:),'g-.','LineWidth',1.5);
hold on
h2=jxplot(Fre,TTb(11,:),'b:','LineWidth',1.5);
hold on
h3=jxplot(Fre,TTb(16,:),'k','LineWidth',1.5);
hold on
% h4=jxplot((omega-omega0)./omega_gap,TT(21,:),'m','LineWidth',1.5);
% hold on
% h2=jxplot((omega-omega0)./omega_gap,TT(2,:),'b','LineWidth',1);
% hold on
% h3=jxplot((omega-omega0)./omega_gap,TT(3,:),'k','LineWidth',1);
hleg1=jxlegend([h0,h1,h2,h3],{'s=6','s=8','s=10','s=12'},3);
jxlabel('f(Hz)','T_b');             
xlim([4*10^14,16*10^14]);       
set(gca,'xtick',[4*10^14:1*10^14:16*10^14]);
% xlim([11.2*10^14,11.8*10^14]);       
% set(gca,'xtick',[11.2*10^14:0.2*10^14:11.8*10^14]);
ylim([-0.1,1.1]);                            
set(gca,'ytick',[0:0.2:1]); 


%% 3D logTTf
jxfigure(0.6,0.5);
surf(Fre,d,log10(TTf));
% hold on
% h2=jxplot((omega-omega0)./omega_gap,RRf(81,:),'b','LineWidth',1.5);
% hold on
% h3=jxplot((omega-omega0)./omega_gap,RRf(161,:),'g','LineWidth',1.5);
% % h2=jxplot((omega-omega0)./omega_gap,TTb(2,:),'b','LineWidth',1);
% % hold on
% % h3=jxplot((omega-omega0)./omega_gap,TTb(3,:),'k','LineWidth',1);
% hleg1=jxlegend([h1,h2,h3],{'q=0','q=8','q=16'},1);
% % set(hleg1,'FontSize',8);
% 
xlim([7*10^14,77*10^14]);       
set(gca,'xtick',[7*10^14:14*10^14:77*10^14]);
ylim([0.02,0.08]);       
set(gca,'ytick',[0.02:0.02:0.08]);
% 
% zlim([-1,5]);       
% set(gca,'ztick',[-1:2:5]);
% set(gca,'ydir','reverse')
alpha(0.6)
shading flat
view([-12,6]);
jxcolormap('jet',256)

%% 2D logTTf
jxfigure(0.6,0.5)
jximage((omega-omega0)./omega_gap,P,log10(TTf));
xlim([-1,1]);       
set(gca,'xtick',[-1:0.5:1]);
ylim([0,20]);       
set(gca,'ytick',[0:5:20]);
jxlabel('(\omega-\omega_0)/\omega_g_a_p','P(GPa)');
