# Supplementary material for: Tunable narrow-and-sharp defect modes and transmission peak degeneracy in periodic superconducting photonic crystals
Source: PLoS One. 2026 Jan 23;21(1):e0341241. doi: 10.1371/journal.pone.0341241 (PMC12829875; doi:10.1371/journal.pone.0341241)
Supplement: S2 File — The other parameters are set as P = 0 GPa and θ = 0°. (ZIP) [file pone.0341241.s005.zip]

Archive with 2 entries (1 files):
- S2_File/
- S2_File/S2_File.m
