# Supplementary material for: Tunable narrow-and-sharp defect modes and transmission peak degeneracy in periodic superconducting photonic crystals
Source: PLoS One. 2026 Jan 23;21(1):e0341241. doi: 10.1371/journal.pone.0341241 (PMC12829875; doi:10.1371/journal.pone.0341241)
Supplement: S2 File — The other parameters are set as P = 0 GPa and θ = 0°. (ZIP) [file pone.0341241.s005.zip › S2_File/S2_File.m]

clc
clear
load T_Tem_Normfre

%% TTf
jxfigure(0.6,0.5);
h0=jxplot((omega-omega0)./omega_gap,TTf(1,:),'r--','LineWidth',1.5);
hold on
h1=jxplot((omega-omega0)./omega_gap,TTf(51,:),'b:','LineWidth',1.5);
hold on
h2=jxplot((omega-omega0)./omega_gap,TTf(101,:),'g-.','LineWidth',1.5);
hold on
h3=jxplot((omega-omega0)./omega_gap,TTf(151,:),'k','LineWidth',1.5);
hold on
% h4=jxplot((omega-omega0)./omega_gap,TT(21,:),'m','LineWidth',1.5);
% hold on
% h2=jxplot((omega-omega0)./omega_gap,TT(2,:),'b','LineWidth',1);
% hold on
% h3=jxplot((omega-omega0)./omega_gap,TT(3,:),'k','LineWidth',1);
hleg1=jxlegend([h0,h1,h2,h3],{'Te=0K','Te=50K','Te=100K','Te=150K'},3)
jxlabel('(\omega-\omega_0)/\omega_g_a_p','T_f');                  
xlim([-0.04,0.04]);       
set(gca,'xtick',[-0.04:0.02:0.04]);
% xlim([-1,1]);       
% set(gca,'xtick',[-1:0.5:1]);
% ylim([-0.1,1.1]);                        
% set(gca,'ytick',[0:0.2:1]); 
%% TTf
jxfigure(1.38,0.4);
h0=jxplot((omega-omega0)./omega_gap,TTf(1,:),'r--','LineWidth',1.5);
hold on
h1=jxplot((omega-omega0)./omega_gap,TTf(21,:),'b:','LineWidth',1.5);
hold on
h2=jxplot((omega-omega0)./omega_gap,TTf(41,:),'g-.','LineWidth',1.5);
hold on
h3=jxplot((omega-omega0)./omega_gap,TTf(61,:),'k','LineWidth',1.5);
hold on
h4=jxplot((omega-omega0)./omega_gap,TTf(81,:),'m','LineWidth',1.5);
hold on
h5=jxplot((omega-omega0)./omega_gap,TTf(101,:),'b','LineWidth',1);
hold on
h6=jxplot((omega-omega0)./omega_gap,TTf(121,:),'k','LineWidth',1);
hold on
h7=jxplot((omega-omega0)./omega_gap,TTf(141,:),'r--','LineWidth',1.5);
hold on
h8=jxplot((omega-omega0)./omega_gap,TTf(161,:),'b:','LineWidth',1.5);
hold on
h9=jxplot((omega-omega0)./omega_gap,TTf(181,:),'r--','LineWidth',1.5);
hold on
h10=jxplot((omega-omega0)./omega_gap,TTf(201,:),'b:','LineWidth',1.5);
hold on
% hleg1=jxlegend([h0,h1,h2,h3],{'P=0GPa','P=5GPa','P=10GPa','P=15GPa'},3)
jxlabel('(\omega-\omega_0)/\omega_g_a_p','T');                  
xlim([-0.04,0.04]);       
set(gca,'xtick',[-0.04:0.04:0.04]);
% ylim([-0.1,1.1]);                        
% set(gca,'ytick',[0:0.2:1]); 
%%
x0=[0.008,0.005667,0.00333,0.001333,-0.001,-0.003,-0.005667,-0.007667,-0.01,-0.01233,-0.01467]; 
x2=2*pi*c_const./(x0*omega_gap+omega0);
%% 3D  Re(n_s)_Tem_Frequency
jxfigure(0.6,0.5);
surf((omega-omega0)./omega_gap,Tem,real(ns));
% hold on
% h2=jxplot((omega-omega0)./omega_gap,RRf(81,:),'b','LineWidth',1.5);
% hold on
% h3=jxplot((omega-omega0)./omega_gap,RRf(161,:),'g','LineWidth',1.5);
% % h2=jxplot((omega-omega0)./omega_gap,TTb(2,:),'b','LineWidth',1);
% % hold on
% % h3=jxplot((omega-omega0)./omega_gap,TTb(3,:),'k','LineWidth',1);
% hleg1=jxlegend([h1,h2,h3],{'q=0','q=8','q=16'},1);
% % set(hleg1,'FontSize',8);
% 
xlim([-1,1]);       
set(gca,'xtick',[-1:1:1]);
ylim([0,200]);       
set(gca,'ytick',[0:100:200]);
% 
% zlim([-1,5]);       
% set(gca,'ztick',[-1:2:5]);
% set(gca,'ydir','reverse')
alpha(0.6)
shading flat
view([-12,6]);
jxcolormap('jet',256)

%% Re(n_s)_Tem
jxfigure(0.6,0.5);
h0=jxplot(Tem,real(ns(:,3001)),'b','LineWidth',1.5);
hold on

% h4=jxplot((omega-omega0)./omega_gap,TT(21,:),'m','LineWidth',1.5);
% hold on
% h2=jxplot((omega-omega0)./omega_gap,TT(2,:),'b','LineWidth',1);
% hold on
% h3=jxplot((omega-omega0)./omega_gap,TT(3,:),'k','LineWidth',1);
% hleg1=jxlegend([h0],{'d=44 nm, S_{10}'},3);
jxlabel('Temperature','Re(n_s)');             
xlim([0,200]);       
set(gca,'xtick',[0:50:200]);
% ylim([0.999,1.0005]);                        
% set(gca,'ytick',[0.999:0.0005:1.0005]); 

%% Im(n_s)_Tem
jxfigure(0.6,0.5);
h0=jxplot(Tem,imag(ns(:,3001)),'--r','LineWidth',1.5);
hold on

% h4=jxplot((omega-omega0)./omega_gap,TT(21,:),'m','LineWidth',1.5);
% hold on
% h2=jxplot((omega-omega0)./omega_gap,TT(2,:),'b','LineWidth',1);
% hold on
% h3=jxplot((omega-omega0)./omega_gap,TT(3,:),'k','LineWidth',1);
% hleg1=jxlegend([h0],{'d=44 nm, S_{10}'},3);
jxlabel('Temperature','Im(n_s)');             
xlim([0,200]);       
set(gca,'xtick',[0:50:200]);
% ylim([-6*10^(-4),3*10^(-4)]);                        
% set(gca,'ytick',[-6*10^(-4):3*10^(-4):3*10^(-4)]);

%% n_d_Tem
jxfigure(0.6,0.5);
h0=jxplot(Tem,nd,'--r','LineWidth',1.5);
hold on

% h4=jxplot((omega-omega0)./omega_gap,TT(21,:),'m','LineWidth',1.5);
% hold on
% h2=jxplot((omega-omega0)./omega_gap,TT(2,:),'b','LineWidth',1);
% hold on
% h3=jxplot((omega-omega0)./omega_gap,TT(3,:),'k','LineWidth',1);
% hleg1=jxlegend([h0],{'d=44 nm, S_{10}'},3);
jxlabel('Temperature','n_d');             
xlim([0,200]);       
set(gca,'xtick',[0:50:200]);
ylim([3.5,3.65]);                        
set(gca,'ytick',[3.5:0.05:3.65]);
%% TTf s=10 nm
jxfigure(1.38,0.4);
h0=jxplot(Fre,TTf(21,:),'b','LineWidth',1.5);
hold on

% h4=jxplot((omega-omega0)./omega_gap,TT(21,:),'m','LineWidth',1.5);
% hold on
% h2=jxplot((omega-omega0)./omega_gap,TT(2,:),'b','LineWidth',1);
% hold on
% h3=jxplot((omega-omega0)./omega_gap,TT(3,:),'k','LineWidth',1);
hleg1=jxlegend([h0],{'d=44 nm, S_{10}'},3);
jxlabel('f(Hz)','T_f');             
xlim([6*10^14,25*10^14]);       
set(gca,'xtick',[6*10^14:2.5*10^14:25*10^14]);
ylim([-0.1,1.1]);                        
set(gca,'ytick',[0:0.2:1]); 
%% TTb
jxfigure(0.6,0.5);
h0=jxplot((omega-omega0)./omega_gap,TTb(1,:),'r--','LineWidth',1.5);
hold on
h1=jxplot((omega-omega0)./omega_gap,TTb(51,:),'b:','LineWidth',1.5);
hold on
h2=jxplot((omega-omega0)./omega_gap,TTb(101,:),'g-.','LineWidth',1.5);
hold on
h3=jxplot((omega-omega0)./omega_gap,TTb(151,:),'k','LineWidth',1.5);
hold on
h4=jxplot((omega-omega0)./omega_gap,TTb(201,:),'c','LineWidth',1.5);
hold on
% h2=jxplot((omega-omega0)./omega_gap,TT(2,:),'b','LineWidth',1);
% hold on
% h3=jxplot((omega-omega0)./omega_gap,TT(3,:),'k','LineWidth',1);
hleg1=jxlegend([h0,h1,h2,h3,h4],{'Te=0K','Te=50K','Te=100K','Te=150K','Te=200K'},3)
jxlabel('(\omega-\omega_0)/\omega_g_a_p','T');                  
xlim([-0.04,0.04]);       
set(gca,'xtick',[-0.04:0.02:0.04]);
ylim([-0.1,1.4]);                        
set(gca,'ytick',[0:0.5:1]); 

%% 3D logTTf
jxfigure(0.6,0.5);
surf((omega-omega0)./omega_gap,Tem,TTf);

xlim([-1,1]);       
set(gca,'xtick',[-1:1:1]);
ylim([0,200]);       
set(gca,'ytick',[0:100:200]);
% 
% zlim([-1,5]);       
% set(gca,'ztick',[-1:2:5]);
% set(gca,'ydir','reverse')
alpha(0.6)
shading flat
view([-12,6]);
jxcolormap('jet',256)

%% 2D logTTf
jxfigure(0.6,0.5)
jximage((omega-omega0)./omega_gap,Tem,log10(TTf));
xlim([-1,1]);       
set(gca,'xtick',[-1:0.5:1]);
% xlim([-0.1,1]);       
% set(gca,'xtick',[-1:1:1]);
ylim([0,200]);       
set(gca,'ytick',[0:100:200]);
% jxlabel('(\omega-\omega_0)/\omega_g_a_p','Temperature');
