# Supplementary material for: Tunable narrow-and-sharp defect modes and transmission peak degeneracy in periodic superconducting photonic crystals
Source: PLoS One. 2026 Jan 23;21(1):e0341241. doi: 10.1371/journal.pone.0341241 (PMC12829875; doi:10.1371/journal.pone.0341241)
Supplement: S3 File — The other parameters are set as Te = 4.2 K and P = 0 GPa. (ZIP) [file pone.0341241.s006.zip › S3_File/S3_File.m]

clc
clear
load T_theta_Normf

%% TTf
jxfigure(0.6,0.5);
h0=jxplot((omega-omega0)./omega_gap,TTf(101,:),'r--','LineWidth',1.5);
hold on
h1=jxplot((omega-omega0)./omega_gap,TTf(201,:),'b:','LineWidth',1.5);
hold on
h2=jxplot((omega-omega0)./omega_gap,TTf(301,:),'g-.','LineWidth',1.5);
hold on
h3=jxplot((omega-omega0)./omega_gap,TTf(401,:),'k','LineWidth',1.5);
hold on
hleg1=jxlegend([h0,h1,h2,h3],{'\theta=10','\theta=20','\theta=30','\theta=40'},3)
jxlabel('(\omega-\omega_0)/\omega_g_a_p','T');                  
xlim([-0.1,0.2]);       
set(gca,'xtick',[-0.1:0.1:0.2]);
ylim([-0.1,1.1]);                        
set(gca,'ytick',[0:0.5:1]); 
%% TTf
jxfigure(1.38,0.4);
h0=jxplot((omega-omega0)./omega_gap,TTf(1,:),'r--','LineWidth',1.5);
hold on
h1=jxplot((omega-omega0)./omega_gap,TTf(101,:),'b:','LineWidth',1.5);
hold on
h2=jxplot((omega-omega0)./omega_gap,TTf(201,:),'g-.','LineWidth',1.5);
hold on
h3=jxplot((omega-omega0)./omega_gap,TTf(301,:),'k','LineWidth',1.5);
hold on
h4=jxplot((omega-omega0)./omega_gap,TTf(401,:),'m','LineWidth',1.5);
hold on
h5=jxplot((omega-omega0)./omega_gap,TTf(501,:),'b','LineWidth',1);
hold on
h6=jxplot((omega-omega0)./omega_gap,TTf(601,:),'k','LineWidth',1);
hold on
jxlabel('(\omega-\omega_0)/\omega_g_a_p','T');                  
xlim([-1,1]);       
set(gca,'xtick',[-1:0.5:1]);

%%
x0=[0.008333,0.01333,0.03167,0.06333,0.115,0.195,0.33]; 
x2=2*pi*c_const./(x0*omega_gap+omega0);
%% TTf s=10 nm
jxfigure(0.6,0.5);
h0=jxplot((omega-omega0)./omega_gap,ns,'b','LineWidth',1.5);
hold on
jxlabel('(\omega-\omega_0)/\omega_g_a_p','n_s');                

%% 3D logTTf
jxfigure(0.6,0.5);
surf((omega-omega0)./omega_gap,degree,log10(TTf));
xlim([-1,1]);       
set(gca,'xtick',[-1:0.5:1]);
ylim([0,70]);       
set(gca,'ytick',[0:20:60]);
alpha(0.6)
shading flat
view([-12,6]);
jxcolormap('jet',256)

%% 2D logTTf
jxfigure(0.6,0.5)
jximage((omega-omega0)./omega_gap,degree,log10(TTf));
xlim([-1,1]);       
set(gca,'xtick',[-1:0.5:1]);
ylim([0,80]);       
set(gca,'ytick',[0:20:80]);
jxlabel('(\omega-\omega_0)/\omega_g_a_p','\theta');
